# Supplementary material for: Discrepancy Study of the Chemical Constituents of Panax Ginseng from Different Growth Environments with UPLC-MS-Based Metabolomics Strategy
Source: Molecules. 2023 Mar 24;28(7):2928. doi: 10.3390/molecules28072928 (PMC10095802; doi:10.3390/molecules28072928)
Supplement: Supplementary file 1 [file molecules-28-02928-s001.zip]

Archive with 1 entries (1 files):
- molecules-2301062-supplementary.pdf
